# Supplementary material for: Overexpression of the Liriodendron tulipifera BOP2 Gene (LtuBOP2) Affects Leaf Margin Development in Transgenic Arabidopsis thaliana
Source: Int J Mol Sci. 2023 Feb 7;24(4):3262. doi: 10.3390/ijms24043262 (PMC9961763; doi:10.3390/ijms24043262)
Supplement: Supplementary file 1 [file ijms-24-03262-s001.zip › Table S1.xlsx]

## Sheet: Sheet1
Table S1 The primers of PCR assay
Primer Name	Primer Sequence (5ʹ‐3ʹ)	Application
LtuBOP2-F	ATCTTATCCTACGCCCCAC	Fragment amplification
LtuBOP2-R	GGCTGAGGCTGCTTATGTTG
LtuBOP2-3Outer	GAGCTGCTGATGTCAACCACCC	RACE PCR reaction
LtuBOP2-3Inner	TCGTCCAATCTGCAGCACTTGTTCTCTCTC
LtuBOP2-5Outer	TGCGGTACGATCGAGACCTGCCCACAATAG
LtuBOP2-5Inner	AGCAAGAAGACCTCGTAGCC
LtuBOP2-QC-F	ATGAACCTGGAAGACTCAT	ORF amplification
LtuBOP2-QC-R	TCAATCCCCTCCAAACGCT
ProBOP2-F	CACAGCCCTACTTCCACAG	Promoter amplification
ProBOP2-R	TGGTTGAGGAGAAGGAGAT
LtuBOP2-qRT-F	GCACCCTCACCTCCGACT	qPCR reaction
LtuBOP2-qRT-R	CCCCTCCACCGCTATTCCC
LcActin97-F	TTCCCGTTCAGCAGTGGTCGTG
LcActin97-R	GTCGCACAACTGGTATCG
AtACT2-F	ACTCTCCCGCTATGTATGTCGCC
AtACT2-R	ATTTCCCGCTCTGCTGTTGTGGT
LtuBOP2-GUS-F	gagaacacgggggactctagaATGAACCTGGAAGACTCAT	Vector construction
LtuBOP2-GUS-R	ggactgaccacccggggatccATCCCCTCCAAACGCTGGT
proLtuBOP2-GUS-F	gaccatgattacgccaagcttCACAGCCCTACTTCCACAG
proLtuBOP2-GUS-R	accacccggggatcctctagaTGGTTGAGGAGAAGGAGAT
35S-F	GACGCACAATCCCACTATCC	Testing
GUS-R	ATCCAGACTGAATGCCCAC
GFP-R	GCTGAACTTGTGGCCGTTT
AtJAG-F	TTAGTTTCCACACGCAGA	Overexpression detection
AtJAG-R	GTAATTCTCCTCATGCCTC
AtAS1-F	GCCTCTCTCACTTTGGTC
AtAS1-R	GTTCATACGCTCAGACACA
AtAS2-F	CATCATCTTTCTATGCCTT
AtAS2-R	ATCCATAAGAATCTACTGCC
AtBP-F	TCGGTCCATAAGACATCCAA
AtBP-R	GAAGTCTCAAACTCCCCGAA
AtKNAT2-F	CTTTGTATCCTCGCTTACTCCA
AtKNAT2-R	TTTATGAAAGTTGTAGCCTCGT
AtSTM-F	TAAACCAGAGGAAACGGCATT
AtSTM-R	TTCCAAGTATACCGAGAACCA
AtKNAT6-F	CCATTATAAGTGGCCTTACCCT
AtKNAT6-R	AGCAAGGCAGAATTATACATCC
AtPIN1-F	AGACCAAGTTAAGGCATC
AtPIN1-R	CTACAGTCAGAAACACGAG
AtIPT7-F	GTGACATTTACCCCGAGA
AtIPT7-R	GTAAGGCCAAGATATACCAA
AtGA20OX1-F	GCCTGTAAGAAGCACGGTTTCT
AtGA20OX1-R	CTCGTGTATTCATGAGCGTCTGA
AtTCP2-F	GGTTATCAGTCTCCACCGCTCT
AtTCP2-R	TTCTTGCTCGTGTCTGAATTGCT
AtTCP4-F	CTCTGCTTCCGCCTCCGAGCCTA
AtTCP4-R	CAAACCAAGCACGGATCATGGGAC
AtBOP1-F	CTTACTTAATCGCCAAATCCGGTCT
AtBOP1-R	CAACCGCGTAAATCAAAGCTAGGGA
AtBOP2-F	CAGGGAAAACACCTTTGCACATCG
AtBOP2-R	CATTGCAGCGGATTGAACAAGCTC
AtCUC2-F	GACAGCCAATATCTTCCACCGGGTT
AtCUC2-R	CTGTTAGTTCTCAGTCCCGTCGGAT
AtCUC3-F	TGGATCATCAGGCCACAACATCGAC
AtCUC3-R	CTCGTACGTCAATTTCGTTACCGTTC
