# Supplementary material for: Overexpression of the Liriodendron tulipifera BOP2 Gene (LtuBOP2) Affects Leaf Margin Development in Transgenic Arabidopsis thaliana
Source: Int J Mol Sci. 2023 Feb 7;24(4):3262. doi: 10.3390/ijms24043262 (PMC9961763; doi:10.3390/ijms24043262)
Supplement: Supplementary file 1 [file ijms-24-03262-s001.zip › Table S2.xlsx]

## Sheet: Sheet1
Table S2 The Cis-acting elements in promoter sequence of LtuBOP2
Cis-acting element	Core sequence	Number	Function
ABRE	GCAACGTGTC	5	Responsive to ABA
ACE	ACGTGGA	1	Light responsiveness
AE-box	AGAAACAA	1	Light responsiveness
AT-TATA-box	TATATA	1	Light responsiveness
CAAT-box	CAAT	24	Cis-acting element
CAT-box	GCCACT	1	Meristem expression regulatory elements
CGTCA-motif	CGTCA	1	MeJA responsive element
G-Box	CACGTT	2	Element involved in light responsiveness
G-box	TACGTG	4	Element involved in light responsiveness
GT1-motif	GGTTAAT	1	Light responsiveness
GTGGC-motif	CATCGTGTGGC	1	Light responsiveness
LTR	CCGAAA	1	Element involved in low-temperature responsiveness
MBS	TAACTG	1	Involvement of drought induced myb binding sites
MYB	AACCTAA	5	MYB binding sites involved in light response
MYC	CATGTG	2	MYC recognition sites involved in cold regulation
Myb-bingding site	CAACAG	1	MYB binding sites
O2-site	GATGACATGG	3	Involved in the regulation of zein metabolism
P-box	CCTTTTG	1	Responsive to GA
STRE	AGGGG	1	Cis-acting element of thermal induction
TATA-box	TATA	8	Transcription initiation element
TATC-box	TATCCCA	1	Responsive to GA
TCA-element	TCAGAAGAGG	1	Salicylic acid response element
TGACG-motif	TGACG	1	MeJA responsive element
as-1	TGACG	1	Involvement of cold stress related elements
box S	AGCCACC	1	Fungal response elements
chs-Unit 1 m1	ACCTAACCCGC	1	Light responsiveness
